# Supplementary material for: MicroRNAs differentially present in the plasma of HIV elite controllers reduce HIV infection in vitro
Source: Sci Rep. 2014 Aug 1;4:5915. doi: 10.1038/srep05915 (PMC4118195; doi:10.1038/srep05915)
Supplement: Supplementary Information — Dataset 1 [file srep05915-s2.xls]

## Sheet: Tabelle1
#	miRNA ID	Stability value		Normfinder Results
1	AVG N96	0.0247949		Best gene	AVG N96
2	hsa-let-7a-5p	0.578046		Stability value	0.0247949
3	hsa-let-7b-5p	0.181012		Best combination	hsa-miR-103a-3p + AVG N96
4	hsa-let-7d-5p	0.415606		Stability value	0.0703514
5	hsa-let-7f-5p	0.611073
6	hsa-let-7g-5p	0.329526
7	hsa-let-7i-5p	0.275845
8	hsa-miR-101-3p	0.274176
9	hsa-miR-103a-3p	0.138208
10	hsa-miR-106a-5p	0.162966
11	hsa-miR-106b-5p	0.19055
12	hsa-miR-125a-5p	0.301668
13	hsa-miR-125b-5p	0.38621
14	hsa-miR-126-3p	0.233032
15	hsa-miR-127-3p	0.503476
16	hsa-miR-133b	0.45076
17	hsa-miR-136-5p	0.575324
18	hsa-miR-140-3p	0.329319
19	hsa-miR-142-3p	0.191377
20	hsa-miR-142-5p	0.413539
21	hsa-miR-144-3p	0.372068
22	hsa-miR-145-5p	0.535393
23	hsa-miR-146a-5p	0.390345
24	hsa-miR-148a-3p	0.425946
25	hsa-miR-148b-3p	0.160325
26	hsa-miR-150-5p	0.601061
27	hsa-miR-151a-3p	0.277475
28	hsa-miR-151a-5p	0.227098
29	hsa-miR-154-5p	0.480212
30	hsa-miR-155-5p	0.247717
31	hsa-miR-15a-5p	0.143914
32	hsa-miR-15b-5p	0.407869
33	hsa-miR-16-5p	0.289637
34	hsa-miR-17-5p	0.354053
35	hsa-miR-181a-5p	0.478143
36	hsa-miR-185-5p	0.467939
37	hsa-miR-18a-3p	0.208557
38	hsa-miR-18a-5p	0.29635
39	hsa-miR-18b-5p	0.306492
40	hsa-miR-194-5p	0.56038
41	hsa-miR-1974	0.219962
42	hsa-miR-199b-3p	0.353003
43	hsa-miR-19a-3p	0.414913
44	hsa-miR-19b-3p	0.273917
45	hsa-miR-200c-3p	0.289579
46	hsa-miR-205-5p	0.609391
47	hsa-miR-20a-3p	0.359599
48	hsa-miR-20a-5p	0.332626
49	hsa-miR-210	0.496671
50	hsa-miR-21-5p	0.238775
51	hsa-miR-221-3p	0.322791
52	hsa-miR-223-3p	0.383114
53	hsa-miR-22-3p	0.479682
54	hsa-miR-22-5p	0.41369
55	hsa-miR-23a-3p	0.337219
56	hsa-miR-23b-3p	0.375182
57	hsa-miR-24-3p	0.246869
58	hsa-miR-25-3p	0.272354
59	hsa-miR-26b-5p	0.211466
60	hsa-miR-27a-3p	0.497212
61	hsa-miR-27b-3p	0.42214
62	hsa-miR-28-3p	0.232707
63	hsa-miR-28-5p	0.234349
64	hsa-miR-29a-3p	0.348793
65	hsa-miR-29b-3p	0.331408
66	hsa-miR-29c-3p	0.235188
67	hsa-miR-301a-3p	0.318404
68	hsa-miR-30a-5p	0.420966
69	hsa-miR-30b-5p	0.559234
70	hsa-miR-30c-5p	0.617735
71	hsa-miR-30d-5p	0.239739
72	hsa-miR-30e-5p	0.211769
73	hsa-miR-320a	0.354822
74	hsa-miR-320b	0.364068
75	hsa-miR-331-3p	0.191644
76	hsa-miR-335-5p	0.365446
77	hsa-miR-338-3p	0.571936
78	hsa-miR-342-3p	0.476996
79	hsa-miR-363-3p	0.29344
80	hsa-miR-376a-3p	0.514762
81	hsa-miR-409-3p	0.441763
82	hsa-miR-423-3p	0.358813
83	hsa-miR-423-5p	0.470349
84	hsa-miR-424-5p	0.360739
85	hsa-miR-425-5p	0.256027
86	hsa-miR-451a	0.47657
87	hsa-miR-484	0.203801
88	hsa-miR-497-5p	0.374244
89	hsa-miR-502-3p	0.364156
90	hsa-miR-505-3p	0.280611
91	hsa-miR-532-5p	0.20727
92	hsa-miR-551b-3p	0.337824
93	hsa-miR-652-3p	0.25321
94	hsa-miR-720	0.458867
95	hsa-miR-92a-3p	0.242647
96	hsa-miR-93-5p	0.226124
	hsa-miR-99b-5p	0.355137
